# Supplementary material for: Anticancer Effects of Propionic Acid Inducing Cell Death in Cervical Cancer Cells
Source: Molecules. 2021 Aug 16;26(16):4951. doi: 10.3390/molecules26164951 (PMC8399869; doi:10.3390/molecules26164951)
Supplement: Supplementary file 1 [file molecules-26-04951-s001.zip]

Archive with 1 entries (1 files):
- molecules-1308079-supplementary.pdf
